# Supplementary material for: AcoMYB4, an Ananas comosus L. MYB Transcription Factor, Functions in Osmotic Stress through Negative Regulation of ABA Signaling
Source: Int J Mol Sci. 2020 Aug 10;21(16):5727. doi: 10.3390/ijms21165727 (PMC7460842; doi:10.3390/ijms21165727)
Supplement: Supplementary file 1 [file ijms-21-05727-s001.zip]

Archive with 5 entries (4 files):
- Supplemental filed/
- Supplemental filed/Supplemental Figures .pdf
- Supplemental filed/Supplemental Table S1.xlsx
- Supplemental filed/Supplemental Table S2.docx
- Supplemental filed/Supplemental Table S3.xlsx
