# Supplementary material for: AcoMYB4, an Ananas comosus L. MYB Transcription Factor, Functions in Osmotic Stress through Negative Regulation of ABA Signaling
Source: Int J Mol Sci. 2020 Aug 10;21(16):5727. doi: 10.3390/ijms21165727 (PMC7460842; doi:10.3390/ijms21165727)
Supplement: Supplementary file 1 [file ijms-21-05727-s001.zip › Supplemental filed/Supplemental Table S1.xlsx]

## Sheet: Fig 2
	Supplemental Table S1：Detailed statistical and Student' T test analyses in this study.
	Student’ T Test
	Figure.2
	Figure.2 A		Significant?	P value	Mean of 0 h	Mean of test time point	Difference	SE of difference	t ratio	df	Adjusted P Value
	4 ℃	6 h	Yes	<0.000001	1	17.32	-16.32	0.1462	111.6	4	<0.000001
		12 h	Yes	<0.000001	1	14.58	-13.58	0.163	83.31	4	<0.000001
		24 h	Yes	4e-06	1	6.352	-5.352	0.154	34.76	4	1.2e-05
		48h	Yes	<0.000001	1	18.22	-17.22	0.1617	106.5	4	<0.000001
	Figure.2 B		Significant?	P value	Mean of 0 h	Mean of test time point	Difference	SE of difference	t ratio	df	Adjusted P Value
	Drought	6 h	Yes	6e-06	1	7.627	-6.627	0.207	32.02	4	1.1e-05
		12 h	Yes	<0.000001	1	12.64	-11.64	0.216	53.9	4	3e-06
		24 h	Yes	7e-06	1	6.052	-5.052	0.1686	29.96	4	1.5e-05
		48h	Yes	3.1e-05	1	4.316	-3.316	0.1592	20.83	4	9.4e-05
	Figure.2 C		Significant?	P value	Mean of 0 h	Mean of test time point	Difference	SE of difference	t ratio	df	Adjusted P Value
	Salt	6 h	Yes	1e-06	1	8.683	-7.683	0.1596	48.13	4	4e-06
		12 h	Yes	8e-06	1	5.135	-4.135	0.1397	29.59	4	8e-06
		24 h	Yes	<0.000001	1	10.33	-9.326	0.1874	49.76	4	5e-06
		48h	Yes	3.3e-05	1	3.625	-2.625	0.128	20.51	4	9.4e-05
	Figure.2 D		Significant?	P value	Mean of 0 h	Mean of test time point	Difference	SE of difference	t ratio	df	Adjusted P Value
	Eth	6 h	Yes	2e-06	1	7.135	-6.135	0.1535	39.97	4	7e-06
		12 h	Yes	<0.000001	1	8.796	-7.796	0.1424	54.74	4	3e-06
		24 h	Yes	3e-06	1	6.762	-5.762	0.1501	38.38	4	1.1e-05
		48h	Yes	<0.000001	1	11.33	-10.33	0.1768	58.44	4	2e-06
	Figure.2 E		Significant?	P value	Mean of 0 h	Mean of test time point	Difference	SE of difference	t ratio	df	Adjusted P Value
	SA	6 h	Yes	8.4e-05	1	3.156	-2.156	0.1328	16.23	4	8.4e-05
		12 h	Yes	1e-06	1	7.153	-6.153	0.1343	45.83	4	3e-06
		24 h	Yes	1.4e-05	1	5.131	-4.131	0.1614	25.6	4	1.5e-05
		48h	Yes	3.8e-05	1	4.185	-3.185	0.1605	19.84	4	9.4e-05
	Figure.2 F		Significant?	P value	Mean of 0 h	Mean of test time point	Difference	SE of difference	t ratio	df	Adjusted P Value
	ABA	6 h	Yes	<0.000001	1	8.185	-7.185	0.122	58.9	4	2e-06
		12 h	Yes	<0.000001	1	9.163	-8.163	0.1145	71.3	4	1e-06
		24 h	Yes	<0.000001	1	10.33	-9.325	0.1312	71.07	4	1e-06
		48h	Yes	<0.000001	1	143.3	-142.3	0.1709	832.7	4	<0.000001

## Sheet: Fig 3
	Student’ T Test
	Figure.3
	Figure.3 B	Significant?	P value	Mean of ZH11	Mean of OsOE-28	Difference	SE of difference	t ratio	df	Adjusted P Value		Figure.3 B	Significant?	P value	Mean of ZH11	Mean of OsOE-31	Difference	SE of difference	t ratio	df	Adjusted P Value
		Yes	<0.000001	55.6	80.45	-24.85	1.79	13.88	38	<0.000001			Yes	<0.000001	55.6	65.45	-9.85	1.628	6.052	38	<0.000001
	Figure.3 C	Significant?	P value	Mean of ZH11	Mean of OsOE-28	Difference	SE of difference	t ratio	df	Adjusted P Value		Figure.3 C	Significant?	P value	Mean of ZH11	Mean of OsOE-31	Difference	SE of difference	t ratio	df	Adjusted P Value
	0 min	-	-	0	0	0	0	-	-	-		0 min	-	-	0	0	0	0	-	-	-
	10 min	No	0.228504	1.643	2.3	-0.6567	0.4623	1.42	4	0.228504		10 min	No	0.151916	1.643	2.213	-0.57	0.3225	1.767	4	0.151916
	20 min	Yes	0.00075	3.13	5.223	-2.093	0.2256	9.281	4	0.002248		20 min	No	0.058412	3.13	5.26	-2.13	0.811	2.626	4	0.113413
	30 min	Yes	0.00153	4.69	9.063	-4.373	0.5679	7.701	4	0.003058		30 min	Yes	0.003573	4.69	7.583	-2.893	0.4714	6.137	4	0.021246
	40 min	Yes	3e-06	5.923	11.06	-5.137	0.1417	36.25	4	3.8e-05		40 min	Yes	0.010964	5.923	9.893	-3.97	0.8856	4.483	4	0.043141
	50 min	Yes	0.000376	7.077	12.44	-5.36	0.4832	11.09	4	0.001502		50 min	Yes	0.011848	7.077	10.84	-3.767	0.8594	4.383	4	0.043141
	60 min	Yes	0.000135	8.887	15.52	-6.63	0.4599	14.42	4	0.000673		60 min	Yes	0.007733	8.887	12.64	-3.75	0.7568	4.955	4	0.03807
	70 min	Yes	5.3e-05	9.71	17.51	-7.8	0.4265	18.29	4	0.000315		70 min	Yes	0.001658	9.71	14.64	-4.93	0.6539	7.54	4	0.012868
	80 min	Yes	1.9e-05	10.95	19.5	-8.557	0.3644	23.48	4	0.000136		80 min	Yes	0.000671	10.95	16.64	-5.693	0.596	9.553	4	0.00602
	90 min	Yes	1.6e-05	11.69	23.04	-11.35	0.4589	24.74	4	0.000131		90 min	Yes	0.001618	11.69	19.59	-7.9	1.041	7.588	4	0.012868
	100 min	Yes	1.5e-05	12.43	25.5	-13.07	0.5172	25.27	4	0.000131		100 min	Yes	5.3e-05	12.43	20.54	-8.113	0.4455	18.21	4	0.000588
	110 min	Yes	8e-06	13.5	27.19	-13.69	0.4695	29.16	4	8.2e-05		110 min	Yes	0.000138	13.5	22.33	-8.837	0.6168	14.33	4	0.001378
	120 min	Yes	1e-06	15.47	29.8	-14.33	0.3172	45.17	4	1.7e-05		120 min	Yes	3.8e-05	15.47	23.5	-8.023	0.4034	19.89	4	0.000452
	Figure.3 D	Significant?	P value	Mean of ZH11	Mean of OsOE-28	Difference	SE of difference	t ratio	df	Adjusted P Value		Figure.3 D	Significant?	P value	Mean of ZH11	Mean of OsOE-31	Difference	SE of difference	t ratio	df	Adjusted P Value
	OsSPCH1	Yes	0.000429	1	2.24	-1.24	0.1157	10.72	4	0.000429		OsSPCH1	Yes	0.000849	1	1.972	-0.9725	0.1082	8.986	4	0.001697
	OsMUTA	Yes	7.8e-05	1	2.878	-1.878	0.1135	16.54	4	0.000156		OsMUTA	Yes	0.005727	1	1.498	-0.4983	0.09244	5.391	4	0.005727
	OsFAMA	Yes	3e-06	1	3.294	-2.294	0.06245	36.74	4	1e-05		OsFAMA	Yes	0.000223	1	1.589	-0.5892	0.04649	12.68	4	0.000669

## Sheet: Fig 4
	Student’ T Test
	Figure.4 D
Control Germination Rate	Figure.4 D	Significant?	P value	Mean of ZH11	Mean of OsOE-28	Difference	SE of difference	t ratio	df	Adjusted P Value		Figure.4 D	Significant?	P value	Mean of ZH11	Mean of OsOE-31	Difference	SE of difference	t ratio	df	Adjusted P Value
	0 d	-	-	0	0	0	0	-	-	-		0 d	-	-	0	0	0	0	-	-	-
	1 d	Yes	3e-06	80.74	17.45	63.29	1.703	37.17	4	0.000106		1 d	Yes	1e-05	80.74	33.75	46.99	1.678	28.01	4	0.000309
	2 d	Yes	2.4e-05	98.72	69.85	28.87	1.294	22.31	4	0.000525		2 d	Yes	0.000507	98.72	89.94	8.78	0.8552	10.27	4	0.004907
	3 d	Yes	0.001681	100	81.83	18.17	2.419	7.511	4	0.006709		3 d	Yes	0.000254	100	93.84	6.16	0.5023	12.26	4	0.002789
	4 d	Yes	0.002705	100	93.2	6.8	1.028	6.617	4	0.008093		4 d	No	0.290796	100	99.67	0.33	0.2714	1.216	4	0.497029
	5 d	No	0.285527	100	99.68	0.32	0.2598	1.232	4	0.285527		5 d	No	0.290796	100	99.67	0.33	0.2714	1.216	4	0.497029
Mannitol 100mM Germination Rate	Figure.4 D	Significant?	P value	Mean of ZH11	Mean of OsOE-28	Difference	SE of difference	t ratio	df	Adjusted P Value		Figure.4 D	Significant?	P value	Mean of ZH11	Mean of OsOE-31	Difference	SE of difference	t ratio	df	Adjusted P Value
	0 d	-	-	0	0	0	0	-	-	-		0 d	-	-	0	0	0	0	-	-	-
	1 d	Yes	9e-06	70.03	3.65	66.38	2.297	28.9	4	0.000256		1 d	Yes	1.3e-05	70.03	6.01	64.02	2.472	25.9	4	0.000409
	2 d	Yes	1.1e-05	89.55	20.41	69.14	2.561	26.99	4	0.000302		2 d	Yes	5.5e-05	89.55	33.33	56.22	3.112	18.07	4	0.001213
	3 d	Yes	4e-05	100	42.97	57.03	2.904	19.64	4	0.000674		3 d	Yes	0.000129	100	65.24	34.76	2.384	14.58	4	0.001802
	4 d	Yes	0.003501	100	77.41	22.59	3.66	6.171	4	0.008093		4 d	Yes	0.000492	100	80.16	19.84	1.917	10.35	4	0.004907
	5 d	Yes	0.000504	100	86.88	13.12	1.276	10.28	4	0.00252		5 d	Yes	0.001777	100	92.65	7.35	0.993	7.401	4	0.008856
Mannitol 200mM Germination Rate	Figure.4 D	Significant?	P value	Mean of ZH11	Mean of OsOE-28	Difference	SE of difference	t ratio	df	Adjusted P Value		Figure.4 D	Significant?	P value	Mean of ZH11	Mean of OsOE-31	Difference	SE of difference	t ratio	df	Adjusted P Value
	0 d	-	-	0	0	0	0	-	-	-		0 d	-	-	0	0	0	0	-	-	-
	1 d	Yes	2.5e-05	50.03	0.6	49.43	2.247	21.99	4	0.000525		1 d	Yes	2.5e-05	50.03	0.93	49.1	2.234	21.97	4	0.000645
	2 d	Yes	3e-06	75.91	4.56	71.35	1.962	36.36	4	0.000113		2 d	Yes	3e-06	75.91	7.74	68.17	1.876	36.33	4	0.000116
	3 d	Yes	1.3e-05	88.68	22.56	66.12	2.561	25.82	4	0.000347		3 d	Yes	2.5e-05	88.68	29.42	59.26	2.681	22.1	4	0.000645
	4 d	Yes	7.5e-05	96.22	37.77	58.45	3.5	16.7	4	0.000903		4 d	Yes	0.000727	96.22	56.63	39.59	4.232	9.354	4	0.00508
	5 d	Yes	0.000293	99.39	59.84	39.55	3.345	11.82	4	0.001757		5 d	Yes	0.000591	99.39	85.34	14.05	1.423	9.873	4	0.004907
Mannitol 300mM Germination Rate	Figure.4 D	Significant?	P value	Mean of ZH11	Mean of OsOE-28	Difference	SE of difference	t ratio	df	Adjusted P Value		Figure.4 D	Significant?	P value	Mean of ZH11	Mean of OsOE-31	Difference	SE of difference	t ratio	df	Adjusted P Value
	0 d	-	-	0	0	0	0	-	-	-		0 d	-	-	0	0	0	0	-	-	-
	1 d	Yes	9.2e-05	43.57	0	43.57	2.742	15.89	4	0.001009		1 d	Yes	9.2e-05	43.57	0	43.57	2.742	15.89	4	0.001511
	2 d	Yes	2e-05	63.87	0	63.87	2.748	23.24	4	0.000467		2 d	Yes	2e-05	63.87	0	63.87	2.748	23.24	4	0.000569
	3 d	Yes	4.1e-05	70.53	14.27	56.26	2.893	19.45	4	0.000674		3 d	Yes	8.7e-05	70.53	23.14	47.39	2.946	16.09	4	0.001511
	4 d	Yes	1.8e-05	86.32	21.5	64.82	2.715	23.87	4	0.000438		4 d	Yes	3.9e-05	86.32	34.37	51.95	2.638	19.69	4	0.000941
	5 d	Yes	1e-05	96.67	28.17	68.5	2.486	27.55	4	0.000289		5 d	Yes	2e-06	96.67	40.17	56.5	1.294	43.66	4	5.8e-05

## Sheet: Fig 5
	Student’ T Test
	Figure.5
APX	Figure.5A	Significant?	P value	Mean of ZH11	Mean of OsOE-28	Difference	SE of difference	t ratio	df	Adjusted P Value		Figure.5A	Significant?	P value	Mean of ZH11	Mean of Os4OE-31	Difference	SE of difference	t ratio	df	Adjusted P Value
	Control	Yes	0.000241	12.83	8.24	4.592	0.3694	12.43	4	0.000482		Control	Yes	0.002969	12.83	10.35	2.484	0.3849	6.453	4	0.002969
	NaCl	Yes	0.000273	20.88	12.12	8.765	0.7279	12.04	4	0.000482		NaCl	Yes	8.1e-05	20.88	15.22	5.664	0.3453	16.4	4	0.000162
	Mannitol	Yes	3.5e-05	46.5	26.16	20.34	1.005	20.25	4	0.000105		Mannitol	Yes	3.6e-05	46.5	32.44	14.06	0.6986	20.13	4	0.000108
CAT	Figure.5B	Significant?	P value	Mean of ZH11	Mean of OsOE-28	Difference	SE of difference	t ratio	df	Adjusted P Value		Figure.5B	Significant?	P value	Mean of ZH11	Mean of Os4OE-31	Difference	SE of difference	t ratio	df	Adjusted P Value
	Control	Yes	8e-05	310.4	94.8	215.6	13.12	16.43	4	0.000161		Control	Yes	0.000525	310.4	176.6	133.8	13.15	10.18	4	0.000938
	NaCl	Yes	0.000346	703.3	306.6	396.8	35.03	11.33	4	0.000346		NaCl	Yes	0.000469	703.3	380	323.4	30.87	10.48	4	0.000938
	Mannitol	Yes	4.6e-05	783.6	318	465.6	24.6	18.92	4	0.000138		Mannitol	Yes	0.000103	783.6	479.3	304.3	19.73	15.42	4	0.000309
SOD	Figure.5C	Significant?	P value	Mean of ZH11	Mean of OsOE-28	Difference	SE of difference	t ratio	df	Adjusted P Value		Figure.5C	Significant?	P value	Mean of ZH11	Mean of Os4OE-31	Difference	SE of difference	t ratio	df	Adjusted P Value
	Control	Yes	0.000384	692.9	295.5	397.4	36.02	11.03	4	0.000515		Control	Yes	0.005237	692.9	482.4	210.5	38.09	5.526	4	0.005237
	NaCl	Yes	0.000258	1618	859.7	757.8	62.03	12.22	4	0.000515		NaCl	Yes	0.000666	1618	991.9	625.6	65.36	9.571	4	0.001331
	Mannitol	Yes	9.5e-05	3438	1770	1668	105.9	15.75	4	0.000285		Mannitol	Yes	0.000182	3438	2259	1179	88.36	13.35	4	0.000547
POD	Figure.5D	Significant?	P value	Mean of ZH11	Mean of OsOE-28	Difference	SE of difference	t ratio	df	Adjusted P Value		Figure.5D	Significant?	P value	Mean of ZH11	Mean of Os4OE-31	Difference	SE of difference	t ratio	df	Adjusted P Value
	Control	Yes	0.000557	993	545.9	447.1	44.6	10.02	4	0.001114		Control	Yes	0.008217	993	741.5	251.5	51.64	4.87	4	0.024449
	NaCl	Yes	0.002443	1985	1189	795.6	117	6.8	4	0.002443		NaCl	Yes	0.009671	1985	1236	748.1	160.9	4.649	4	0.024449
	Mannitol	Yes	0.000229	1821	937	884	70.21	12.59	4	0.000687		Mannitol	Yes	0.027932	1821	1390	431	127.7	3.374	4	0.027932
OsAPX2	Figure.5E	Significant?	P value	Mean of ZH11	Mean of OsOE-28	Difference	SE of difference	t ratio	df	Adjusted P Value		Figure.5E	Significant?	P value	Mean of ZH11	Mean of Os4OE-31	Difference	SE of difference	t ratio	df	Adjusted P Value
	Control	Yes	0.000112	1	0.3878	0.6122	0.04051	15.11	4	0.000307		Control	Yes	0.000288	1	0.5105	0.4895	0.04123	11.87	4	0.000576
	NaCl	Yes	0.000102	2.713	1.413	1.301	0.08417	15.45	4	0.000307		NaCl	Yes	0.000134	2.713	1.63	1.083	0.07511	14.42	4	0.000403
	Mannitol	Yes	0.001454	1.986	1.267	0.719	0.09211	7.805	4	0.001454		Mannitol	Yes	0.003624	1.986	1.526	0.4599	0.07523	6.114	4	0.003624
OsCAT1	Figure.5F	Significant?	P value	Mean of ZH11	Mean of OsOE-28	Difference	SE of difference	t ratio	df	Adjusted P Value		Figure.5F	Significant?	P value	Mean of ZH11	Mean of Os4OE-31	Difference	SE of difference	t ratio	df	Adjusted P Value
	Control	Yes	7e-05	1	0.5612	0.4388	0.02582	16.99	4	0.000211		Control	Yes	0.000784	1	0.7631	0.2369	0.02582	9.174	4	0.00235
	NaCl	Yes	0.000233	3.238	1.91	1.328	0.1059	12.54	4	0.000465		NaCl	Yes	0.001781	3.238	2.479	0.7584	0.1025	7.398	4	0.003558
	Mannitol	Yes	0.002412	1.916	1.022	0.8941	0.131	6.823	4	0.002412		Mannitol	Yes	0.030326	1.916	1.524	0.3918	0.1192	3.286	4	0.030326
OsSOD	Figure.5G	Significant?	P value	Mean of ZH11	Mean of OsOE-28	Difference	SE of difference	t ratio	df	Adjusted P Value		Figure.5G	Significant?	P value	Mean of ZH11	Mean of Os4OE-31	Difference	SE of difference	t ratio	df	Adjusted P Value
	Control	Yes	0.000514	1	0.4123	0.5877	0.05742	10.24	4	0.000514		Control	Yes	0.001459	1	0.5141	0.4859	0.06232	7.798	4	0.001459
	NaCl	Yes	1e-05	2.761	1.108	1.652	0.05888	28.06	4	2.9e-05		NaCl	Yes	<0.000001	2.761	1.815	0.9456	0.01443	65.51	4	<0.000001
	Mannitol	Yes	1.8e-05	3.539	1.63	1.909	0.07954	24	4	3.6e-05		Mannitol	Yes	3.7e-05	3.539	1.819	1.72	0.08612	19.97	4	7.4e-05
OsPOD	Figure.5H	Significant?	P value	Mean of ZH11	Mean of OsOE-28	Difference	SE of difference	t ratio	df	Adjusted P Value		Figure.5H	Significant?	P value	Mean of ZH11	Mean of Os4OE-31	Difference	SE of difference	t ratio	df	Adjusted P Value
	Control	No	0.041894	1	0.6432	0.3568	0.1209	2.952	4	0.082033		Control	No	0.365753	1	0.8645	0.1355	0.1329	1.019	4	0.487206
	NaCl	Yes	0.000639	0.917	0.3039	0.6131	0.06338	9.674	4	0.001915		NaCl	Yes	0.00173	0.917	0.4132	0.5038	0.06758	7.455	4	0.005181
	Mannitol	No	0.193262	0.3631	0.2097	0.1533	0.09815	1.562	4	0.193262		Mannitol	No	0.283903	0.3631	0.2443	0.1188	0.09606	1.237	4	0.487206

## Sheet: Fig 6
	Student’ T Test
	Figure.6
Electrolyte leakage	Figure.6 A	Significant?	P value	Mean of ZH11	Mean of OsOE-28	Difference	SE of difference	t ratio	df	Adjusted P Value		Figure.6 A	Significant?	P value	Mean of ZH11	Mean of Os4OE-31	Difference	SE of difference	t ratio	df	Adjusted P Value
	Control	Yes	1.1e-05	13.66	20.68	-7.023	0.2582	27.2	4	3.3e-05		Control	Yes	2.6e-05	13.66	18.33	-4.671	0.2143	21.79	4	7.9e-05
	NaCl	Yes	1.7e-05	52.31	67.27	-14.95	0.611	24.47	4	3.3e-05		NaCl	Yes	2.7e-05	52.31	63.14	-10.82	0.4992	21.68	4	7.9e-05
	Mannitol	Yes	4.8e-05	43.33	71.12	-27.8	1.482	18.76	4	4.8e-05		Mannitol	Yes	0.000167	43.33	61.23	-17.91	1.313	13.64	4	0.000167
Proline Content	Figure.6 B	Significant?	P value	Mean of ZH11	Mean of OsOE-28	Difference	SE of difference	t ratio	df	Adjusted P Value		Figure.6 B	Significant?	P value	Mean of ZH11	Mean of Os4OE-31	Difference	SE of difference	t ratio	df	Adjusted P Value
	Control	Yes	0.00015	30.25	19.25	10.99	0.7836	14.03	4	0.00015		Control	Yes	0.000379	30.25	21.33	8.921	0.806	11.07	4	0.000379
	NaCl	Yes	<0.000001	59.75	29.36	30.39	0.5433	55.94	4	2e-06		NaCl	Yes	9e-06	59.75	38.96	20.79	0.7362	28.24	4	2.8e-05
	Mannitol	Yes	2.6e-05	96.14	46.25	49.88	2.285	21.83	4	5.2e-05		Mannitol	Yes	9.7e-05	96.14	63.99	32.15	2.054	15.65	4	0.000195
Soluble sugars Content	Figure.6 C	Significant?	P value	Mean of ZH11	Mean of OsOE-28	Difference	SE of difference	t ratio	df	Adjusted P Value		Figure.6 C	Significant?	P value	Mean of ZH11	Mean of Os4OE-31	Difference	SE of difference	t ratio	df	Adjusted P Value
	Control	Yes	6e-06	48.52	19.85	28.67	0.9126	31.42	4	1e-05		Control	Yes	1.3e-05	48.52	25.15	23.38	0.8921	26.2	4	2.5e-05
	NaCl	Yes	5e-06	114.3	53.49	60.77	1.841	33.01	4	1e-05		NaCl	Yes	5.5e-05	114.3	77.11	37.14	2.056	18.06	4	5.5e-05
	Mannitol	Yes	2e-06	136.8	62.15	74.61	1.803	41.38	4	6e-06		Mannitol	Yes	8e-06	136.8	82.45	54.31	1.87	29.05	4	2.5e-05
MDA Content	Figure.6 D	Significant?	P value	Mean of ZH11	Mean of OsOE-28	Difference	SE of difference	t ratio	df	Adjusted P Value		Figure.6 D	Significant?	P value	Mean of ZH11	Mean of Os4OE-31	Difference	SE of difference	t ratio	df	Adjusted P Value
	Control	Yes	0.000497	18.27	23.68	-5.412	0.5243	10.32	4	0.000497		Control	Yes	0.004866	18.27	21.88	-3.606	0.6393	5.64	4	0.004866
	NaCl	Yes	2.6e-05	9.72	16.99	-7.269	0.3327	21.85	4	5.2e-05		NaCl	Yes	0.00016	9.72	13.82	-4.102	0.2975	13.79	4	0.000321
	Mannitol	Yes	1e-06	5.315	20.18	-14.87	0.3143	47.3	4	4e-06		Mannitol	Yes	7e-06	5.315	15.65	-10.34	0.3425	30.19	4	2.2e-05
OsMDA4	Figure.6 E	Significant?	P value	Mean of ZH11	Mean of OsOE-28	Difference	SE of difference	t ratio	df	Adjusted P Value		Figure.6 E	Significant?	P value	Mean of ZH11	Mean of Os4OE-31	Difference	SE of difference	t ratio	df	Adjusted P Value
	Control	Yes	0.000321	1	2.621	-1.621	0.1404	11.55	4	0.000321		Control	Yes	0.001126	1	2.282	-1.282	0.1535	8.347	4	0.003374
	NaCl	Yes	1.8e-05	0.6015	1.684	-1.082	0.04534	23.87	4	3.7e-05		NaCl	Yes	0.002555	0.6015	1.151	-0.5498	0.08183	6.719	4	0.005103
	Mannitol	Yes	5e-06	0.4454	1.507	-1.062	0.03209	33.08	4	1.5e-05		Mannitol	Yes	0.004877	0.4454	0.7864	-0.341	0.06049	5.636	4	0.005103

## Sheet: Fig 7
	Student’ T Test
	Figure.7
ABA Content	Figure.7A	Significant?	P value	Mean of ZH11	Mean of OsOE-28	Difference	SE of difference	t ratio	df	Adjusted P Value		Figure.7A	Significant?	P value	Mean of ZH11	Mean of Os4OE-31	Difference	SE of difference	t ratio	df	Adjusted P Value
	Control	Yes	0.010275	142	125.3	16.71	3.657	4.568	4	0.010275		Control	Yes	0.018402	142	127.5	14.47	3.764	3.844	4	0.018402
	Nacl	Yes	1.5e-05	186.3	104.2	82.14	3.284	25.01	4	4.6e-05		Nacl	Yes	0.000203	186.3	116.2	70.1	5.398	12.99	4	0.000406
	Mannitol	Yes	3.6e-05	223.8	133.2	90.6	4.516	20.06	4	7.3e-05		Mannitol	Yes	2.2e-05	223.8	148.4	75.37	3.298	22.85	4	6.5e-05
OsABA1 Mannitol treatment	Figure.7B	Significant?	P value	Mean of ZH11	Mean of OsOE-28	Difference	SE of difference	t ratio	df	Adjusted P Value		Figure.7B	Significant?	P value	Mean of ZH11	Mean of OsOE-31	Difference	SE of difference	t ratio	df	Adjusted P Value
	Control	Yes	7.4e-05	1	0.8123	0.1877	0.01118	16.8	4	0.000299		Control	Yes	0.000243	1	0.8566	0.1434	0.01157	12.4	4	0.001458
	12h	Yes	4.5e-05	2.346	0.7304	1.615	0.08472	19.07	4	0.000299		12h	Yes	0.000522	2.346	1.51	0.8352	0.08196	10.19	4	0.002609
	24h	Yes	2.4e-05	5.063	2.395	2.668	0.1195	22.32	4	0.000191		24h	Yes	3.2e-05	5.063	2.723	2.34	0.1133	20.66	4	0.000305
	48h	Yes	2e-06	4.97	1.476	3.494	0.088	39.71	4	2.9e-05		48h	Yes	2e-06	4.97	1.709	3.261	0.07986	40.83	4	2.4e-05
	72h	Yes	<0.000001	4.79	1.941	2.849	0.0441	64.61	4	4e-06		72h	Yes	<0.000001	4.79	2.346	2.444	0.04922	49.66	4	1.2e-05
	96h	Yes	4e-06	7.817	3.672	4.145	0.1162	35.67	4	4.1e-05		96h	Yes	<0.000001	7.817	4.046	3.771	0.07311	51.58	4	1.1e-05
OsABA2 Mannitol treatment	Figure.7C	Significant?	P value	Mean of ZH11	Mean of OsOE-28	Difference	SE of difference	t ratio	df	Adjusted P Value		Figure.7C	Significant?	P value	Mean of ZH11	Mean of OsOE-31	Difference	SE of difference	t ratio	df	Adjusted P Value
	Control	Yes	0.000412	1	0.8536	0.1464	0.01352	10.83	4	0.001236		Control	Yes	0.002126	1	0.8981	0.1019	0.01443	7.058	4	0.007584
	12h	Yes	0.002515	1.264	0.7203	0.544	0.08062	6.747	4	0.003801		12h	Yes	0.003282	1.264	0.7792	0.4851	0.07724	6.28	4	0.007584
	24h	Yes	1.4e-05	1.567	0.9648	0.6025	0.02369	25.44	4	0.000142		24h	Yes	0.001901	1.567	1.392	0.1758	0.02418	7.27	4	0.007584
	48h	Yes	0.001902	1.073	0.7312	0.3418	0.04702	7.269	4	0.003801		48h	Yes	0.021342	1.073	0.8645	0.2085	0.05676	3.673	4	0.021342
	72h	Yes	4.3e-05	2.037	0.8766	1.161	0.06023	19.27	4	0.000299		72h	Yes	0.00011	2.037	1.195	0.8426	0.05553	15.17	4	0.000769
	96h	Yes	4.3e-05	2.558	1.223	1.335	0.06936	19.25	4	0.000299		96h	Yes	3.1e-05	2.558	1.464	1.094	0.05228	20.92	4	0.000305
OsABI5 Mannitol treatment	Figure.7D	Significant?	P value	Mean of ZH11	Mean of OsOE-28	Difference	SE of difference	t ratio	df	Adjusted P Value		Figure.7D	Significant?	P value	Mean of ZH11	Mean of OsOE-31	Difference	SE of difference	t ratio	df	Adjusted P Value
	Control	Yes	1.3e-05	1	0.5632	0.4368	0.01683	25.95	4	2.6e-05		Control	Yes	2e-06	1	0.7423	0.2577	0.005773	44.64	4	5e-06
	12h	Yes	<0.000001	14.27	10.01	4.261	0.03636	117.2	4	<0.000001		12h	Yes	<0.000001	14.27	10.78	3.493	0.06996	49.93	4	4e-06
	24h	Yes	<0.000001	15.31	9.77	5.543	0.06455	85.87	4	<0.000001		24h	Yes	<0.000001	15.31	12.28	3.032	0.04076	74.39	4	<0.000001
	48h	Yes	<0.000001	38.99	14.66	24.33	0.05845	416.3	4	<0.000001		48h	Yes	<0.000001	38.99	15.19	23.8	0.09922	239.9	4	<0.000001
	72h	Yes	7.4e-05	3.077	1.721	1.356	0.08083	16.78	4	7.4e-05		72h	Yes	0.000796	3.077	2.543	0.5341	0.05845	9.137	4	0.000796
	96h	Yes	4e-06	4.485	2.392	2.092	0.06124	34.17	4	1.3e-05		96h	Yes	3e-05	4.485	2.825	1.66	0.07881	21.06	4	6e-05
OsABA1 NaCl treatment	Figure.7E	Significant?	P value	Mean of ZH11	Mean of OsOE-28	Difference	SE of difference	t ratio	df	Adjusted P Value		Figure.7E	Significant?	P value	Mean of ZH11	Mean of OsOE-31	Difference	SE of difference	t ratio	df	Adjusted P Value
	Control	Yes	0.048399	1	0.8635	0.1365	0.04859	2.808	4	0.048399		Control	No	0.067396	1	0.8706	0.1294	0.05196	2.491	4	0.067396
	12h	Yes	2e-05	2.57	1.112	1.458	0.06281	23.21	4	6.1e-05		12h	Yes	2.5e-05	2.57	1.35	1.219	0.05548	21.98	4	0.000101
	24h	Yes	9e-06	3.19	1.733	1.456	0.05055	28.81	4	3.5e-05		24h	Yes	0.000109	3.19	2.126	1.063	0.06984	15.22	4	0.000326
	48h	Yes	<0.000001	5.637	1.029	4.608	0.05916	77.89	4	<0.000001		48h	Yes	<0.000001	5.637	1.796	3.841	0.05944	64.62	4	2e-06
	72h	Yes	6.3e-05	1.353	0.3964	0.9571	0.05467	17.51	4	0.000125		72h	Yes	0.000136	1.353	0.75	0.6035	0.04197	14.38	4	0.000326
	96h	Yes	<0.000001	4.056	1.519	2.537	0.0181	140.1	4	<0.000001		96h	Yes	2e-06	4.056	2.667	1.389	0.03488	39.83	4	1.2e-05
OsABA2 NaCl treatment	Figure.7F	Significant?	P value	Mean of ZH11	Mean of OsOE-28	Difference	SE of difference	t ratio	df	Adjusted P Value		Figure.7F	Significant?	P value	Mean of ZH11	Mean of OsOE-31	Difference	SE of difference	t ratio	df	Adjusted P Value
	Control	No	0.066463	1	0.8536	0.1464	0.05845	2.504	4	0.066463		Control	No	0.258239	1	0.8981	0.1019	0.07735	1.317	4	0.258239
	12h	Yes	4.5e-05	1.666	0.6942	0.9722	0.05115	19	4	0.000181		12h	Yes	0.000123	1.666	0.9919	0.6744	0.04577	14.74	4	0.000494
	24h	Yes	2e-06	1.636	0.4166	1.219	0.02906	41.96	4	1.2e-05		24h	Yes	2e-06	1.636	0.6499	0.9859	0.02273	43.37	4	1e-05
	48h	Yes	5e-06	1.558	0.3447	1.214	0.03697	32.83	4	2.6e-05		48h	Yes	2.9e-05	1.558	0.4863	1.072	0.0505	21.23	4	0.000146
	72h	Yes	0.000129	0.9138	0.2882	0.6257	0.04295	14.57	4	0.000387		72h	Yes	0.000242	0.9138	0.4019	0.5119	0.04123	12.42	4	0.000726
	96h	Yes	0.001116	0.534	0.178	0.356	0.04256	8.366	4	0.002232		96h	No	0.036478	0.534	0.3368	0.1972	0.06377	3.093	4	0.071625
OsABI5 NaCl treatment	Figure.7G	Significant?	P value	Mean of ZH11	Mean of OsOE-28	Difference	SE of difference	t ratio	df	Adjusted P Value		Figure.7G	Significant?	P value	Mean of ZH11	Mean of OsOE-31	Difference	SE of difference	t ratio	df	Adjusted P Value
	Control	Yes	1.3e-05	1	0.5632	0.4368	0.01683	25.95	4	1.3e-05		Control	Yes	2e-06	1	0.7423	0.2577	0.005773	44.64	4	3e-06
	12h	Yes	<0.000001	17.71	8.654	9.058	0.04262	212.5	4	<0.000001		12h	Yes	<0.000001	17.71	9.58	8.132	0.02739	297	4	<0.000001
	24h	Yes	<0.000001	63.34	27.44	35.9	0.04655	771.2	4	<0.000001		24h	Yes	<0.000001	63.34	30.66	32.68	0.03488	936.8	4	<0.000001
	48h	Yes	<0.000001	171.3	103.6	67.65	0.06187	1093	4	<0.000001		48h	Yes	<0.000001	171.3	117.9	53.33	0.06294	847.4	4	<0.000001
	72h	Yes	<0.000001	51.98	30.55	21.43	0.06205	345.4	4	<0.000001		72h	Yes	<0.000001	51.98	37.44	14.54	0.05696	255.3	4	<0.000001
	96h	Yes	<0.000001	32.45	19.74	12.7	0.05492	231.3	4	<0.000001		96h	Yes	8e-06	32.45	29.89	2.555	0.08618	29.65	4	8e-06

## Sheet: Fig S1
	Student’ T Test
	Figure.S1
	Figure.S1A	Significant?	P value	Mean of Col-0	Mean of AtOE-3	Difference	SE of difference	t ratio	df	Adjusted P Value		Figure.1A	Significant?	P value	Mean of Col-0	Mean of AtOE-16	Difference	SE of difference	t ratio	df	Adjusted P Value
	AcoMYB4	Yes	1.8e-05	0.02336	1.849	-1.826	0.07611	23.99	4	1.8e-05		AcoMYB4	Yes	0.000486	0.02336	1	-0.9766	0.09408	10.38	4	0.000486
	Figure.S1B	Significant?	P value	Mean of ZH11	Mean of OsOE-28	Difference	SE of difference	t ratio	df	Adjusted P Value		Figure.1B	Significant?	P value	Mean of ZH11	Mean of Os4OE-31	Difference	SE of difference	t ratio	df	Adjusted P Value
	AcoMYB4	Yes	3.6e-05	0.03183	1.512	-1.48	0.07359	20.12	4	3.6e-05		AcoMYB4	Yes	0.000119	0.03183	1	-0.9682	0.06509	14.87	4	0.000119
	Figure.S1C	Significant?	P value	Mean of Col-0	Mean of AtOE-3	Difference	SE of difference	t ratio	df	Adjusted P Value		Figure.1C	Significant?	P value	Mean of Col-0	Mean of AtOE-16	Difference	SE of difference	t ratio	df	Adjusted P Value
	AtMYB4-1	No	0.275318	1	0.9504	0.04956	0.03925	1.263	4	0.800134		AtMYB4-1	No	0.505451	1	1.019	-0.01866	0.02553	0.7307	4	0.970417
	AtMYB4-2	No	0.796324	1	1.012	-0.01162	0.04212	0.2759	4	0.852905		AtMYB4-2	No	0.431226	1	1.064	-0.06437	0.07361	0.8745	4	0.966144
	AtMYB7-1	No	0.390798	1	0.9461	0.05394	0.05611	0.9614	4	0.800134		AtMYB7-1	No	0.537321	1	0.9461	0.05394	0.08005	0.6739	4	0.970417
	AtMYB7-2	No	0.315795	1	0.9245	0.07555	0.06594	1.146	4	0.800134		AtMYB7-2	No	0.81298	1	1.019	-0.01866	0.07384	0.2527	4	0.983886
	AtMYB32-1	No	0.21188	1	0.9537	0.04626	0.03117	1.484	4	0.760362		AtMYB32-1	No	0.747419	1	0.9817	0.01831	0.05307	0.3451	4	0.983886
	AtMYB32-2	No	0.61647	1	0.9897	0.01034	0.01908	0.5422	4	0.852905		AtMYB32-2	No	0.978581	1	1.001	-0.001156	0.04047	0.02856	4	0.983886
	Figure.S1D	Significant?	P value	Mean of ZH11	Mean of OsOE-28	Difference	SE of difference	t ratio	df	Adjusted P Value		Figure.1D	Significant?	P value	Mean of ZH11	Mean of Os4OE-31	Difference	SE of difference	t ratio	df	Adjusted P Value
	OsMYB4-1	No	0.930819	1	1.007	-0.006956	0.07528	0.09241	4	0.930819		OsMYB4-1	No	0.395158	1	1.061	-0.06069	0.06377	0.9517	4	0.634166
	OsMYB4-2	No	0.715062	1	0.9727	0.02735	0.06976	0.392	4	0.91881		OsMYB4-2	No	0.650614	1	0.9604	0.03963	0.08108	0.4887	4	0.650614

## Sheet: Fig S2
	Student’ T Test
	Figure.S2
	Figure.S2A	Significant?	P value	Mean of Col-0	Mean of AtOE-3	Difference	SE of difference	t ratio	df	Adjusted P Value		Figure.S2A	Significant?	P value	Mean of Col-0	Mean of AtOE-16	Difference	SE of difference	t ratio	df	Adjusted P Value
	0	-	-	0	0	0	0	-	-	-		0	-	-	0	0	0	0	-	-	-
	20	Yes	2.6e-05	12.88	27.18	-14.3	0.6571	21.76	4	0.000106		20	No	0.21242	12.88	12.05	0.8233	0.5555	1.482	4	0.21242
	40	Yes	<0.000001	19.8	36.11	-16.31	0.1752	93.14	4	<0.000001		40	Yes	0.000122	19.8	23.17	-3.373	0.2281	14.79	4	0.000609
	60	Yes	<0.000001	25.44	41.05	-15.61	0.118	132.2	4	<0.000001		60	Yes	0.000438	25.44	30.59	-5.147	0.4826	10.67	4	0.001313
	80	Yes	1e-06	30.53	45.6	-15.06	0.3312	45.48	4	1.1e-05		80	Yes	3e-05	30.53	34.89	-4.36	0.2065	21.12	4	0.000238
	100	Yes	6e-05	32.74	49.2	-16.46	0.9292	17.71	4	0.000119		100	Yes	0.001953	32.74	39.33	-6.597	0.9139	7.219	4	0.003902
	120	Yes	0.000141	37.13	52.32	-15.19	1.066	14.25	4	0.000141		120	Yes	5.7e-05	37.13	44.07	-6.943	0.3875	17.92	4	0.000342
	140	Yes	<0.000001	40.94	57.35	-16.41	0.2546	64.43	4	3e-06		140	Yes	1.6e-05	40.94	47.29	-6.347	0.2574	24.66	4	0.000166
	160	Yes	2e-06	43.74	60.08	-16.34	0.3773	43.31	4	1.2e-05		160	Yes	3.4e-05	43.74	52.72	-8.983	0.4411	20.37	4	0.00024
	180	Yes	1.2e-05	46.71	63.43	-16.72	0.6292	26.57	4	6e-05		180	Yes	1.5e-05	46.71	56.16	-9.45	0.3771	25.06	4	0.000166
	200	Yes	3.5e-05	50.82	66.78	-15.95	0.7864	20.29	4	0.000106		200	Yes	0.00032	50.82	59.11	-8.283	0.7166	11.56	4	0.001279
	220	Yes	5e-06	54.01	71.91	-17.9	0.545	32.85	4	3.1e-05		220	Yes	1.3e-05	54.01	64.23	-10.22	0.3893	26.25	4	0.00015
	240	Yes	<0.000001	57.88	75.18	-17.3	0.1027	168.4	4	<0.000001		240	Yes	1.6e-05	57.88	68.8	-10.92	0.4458	24.5	4	0.000166
	Figure.S2C	Significant?	P value	Mean of Col-0	Mean of AtOE-3	Difference	SE of difference	t ratio	df	Adjusted P Value		Figure.S2C	Significant?	P value	Mean of Col-0	Mean of AtOE-16	Difference	SE of difference	t ratio	df	Adjusted P Value
		Yes	<0.000001	18.2	29.44	-11.24	0.7876	14.27	48	<0.000001			Yes	<0.000001	18.2	26.44	-8.24	0.8146	10.12	48	<0.000001
	Figure.S2D	Significant?	P value	Mean of Col-0	Mean of AtOE-3	Difference	SE of difference	t ratio	df	Adjusted P Value		Figure.S2D	Significant?	P value	Mean of Col-0	Mean of AtOE-16	Difference	SE of difference	t ratio	df	Adjusted P Value
	AtSPCH	Yes	3e-06	1	2.648	-1.648	0.04464	36.92	4	2.6e-05		AtSPCH	Yes	2.9e-05	1	1.925	-0.9252	0.04338	21.33	4	0.000229
	AtTMM	Yes	0.00102	1	0.2451	0.7549	0.08813	8.565	4	0.005091		AtTMM	Yes	0.002638	1	0.4769	0.5231	0.07853	6.662	4	0.015723
	AtER	No	0.10317	1	0.772	0.228	0.1084	2.104	4	0.10317		AtER	No	0.735747	1	0.9671	0.03295	0.09104	0.3619	4	0.735747
	AtEPF1	Yes	0.006606	1	0.3681	0.6319	0.122	5.18	4	0.019686		AtEPF1	Yes	0.009322	1	0.6036	0.3964	0.08437	4.698	4	0.036768
	AtSDD	Yes	6.8e-05	1	0.1393	0.8607	0.05028	17.12	4	0.000478		AtSDD	Yes	0.000135	1	0.4785	0.5215	0.03617	14.42	4	0.000941
	AtYDA	Yes	0.00071	1	0.5052	0.4948	0.05256	9.413	4	0.004253		AtYDA	No	0.030369	1	0.7346	0.2654	0.08081	3.285	4	0.088368

## Sheet: Fig S3
	Student’ T Test
	Figure.S3
Control Germination Rate	Figure.S3 B	Significant?	P value	Mean of Col-0	Mean of AtOE-3	Difference	SE of difference	t ratio	df	Adjusted P Value		Figure.S3 B	Significant?	P value	Mean of Col-0	Mean of AtOE-16	Difference	SE of difference	t ratio	df	Adjusted P Value
	1 d	-	-	0	0	0	0	-	-	-		1 d	-	-	0	0	0	0	-	-	-
	2 d	No	0.011727	56.79	27.39	29.4	6.688	4.396	4	0.068885		2 d	No	0.006915	56.79	23.56	33.23	6.497	5.114	4	0.054001
	3 d	No	0.363254	91.66	89.96	1.7	1.658	1.025	4	0.363254		3 d	No	0.051937	91.66	88.24	3.423	1.25	2.739	4	0.189545
	4 d	No	0.09313	97.23	96.37	0.8633	0.3932	2.195	4	0.177588		4 d	No	0.262541	97.23	96.36	0.8667	0.6652	1.303	4	0.262541
	5 d	No	0.012329	99.12	96.37	2.75	0.6348	4.332	4	0.068885		5 d	No	0.029577	99.12	96.36	2.753	0.8311	3.313	4	0.189545
	6 d	No	0.012329	99.12	96.37	2.75	0.6348	4.332	4	0.068885		6 d	No	0.029577	99.12	96.36	2.753	0.8311	3.313	4	0.189545
	7 d	No	0.012329	99.12	96.37	2.75	0.6348	4.332	4	0.068885		7 d	No	0.029577	99.12	96.36	2.753	0.8311	3.313	4	0.189545
	8 d	No	0.008882	98.53	96.37	2.163	0.4541	4.764	4	0.068885		8 d	No	0.03684	98.53	96.36	2.167	0.7029	3.083	4	0.189545
	9 d	No	0.008882	98.53	96.37	2.163	0.4541	4.764	4	0.068885		9 d	No	0.03684	98.53	96.36	2.167	0.7029	3.083	4	0.189545
Mannitol 200mM Germination Rate	Figure.S3 B	Significant?	P value	Mean of Col-0	Mean of AtOE-3	Difference	SE of difference	t ratio	df	Adjusted P Value		Figure.S3 B	Significant?	P value	Mean of Col-0	Mean of AtOE-16	Difference	SE of difference	t ratio	df	Adjusted P Value
	1 d	-	-	0	0	0	0	-	-	-		1 d	-	-	0	0	0	0	-	-	-
	2 d	Yes	0.000135	25.16	3.307	21.85	1.518	14.4	4	0.000406		2 d	Yes	7.7e-05	25.16	0.5833	24.58	1.479	16.62	4	0.000384
	3 d	Yes	0.000185	48.88	21.14	27.75	2.088	13.29	4	0.000406		3 d	Yes	8.2e-05	48.88	17.15	31.73	1.941	16.35	4	0.000384
	4 d	Yes	0.000256	73.63	36.03	37.6	3.072	12.24	4	0.000406		4 d	Yes	4.3e-05	73.63	36.26	37.38	1.942	19.25	4	0.000258
	5 d	Yes	2e-06	98.89	53.45	45.45	1.037	43.83	4	1.3e-05		5 d	Yes	<0.000001	98.89	44.92	53.97	0.8254	65.39	4	3e-06
	6 d	Yes	8e-06	98.89	65	33.9	1.165	29.1	4	3.3e-05		6 d	Yes	1.3e-05	98.89	54.16	44.74	1.716	26.07	4	9e-05
	7 d	Yes	3e-06	99.62	69.33	30.29	0.8168	37.08	4	2.2e-05		7 d	Yes	0.00011	99.62	61.65	37.96	2.503	15.17	4	0.000384
	8 d	Yes	3e-06	99.62	69.33	30.29	0.8168	37.08	4	2.2e-05		8 d	Yes	0.00011	99.62	61.65	37.96	2.503	15.17	4	0.000384
	9 d	Yes	3e-06	99.62	69.33	30.29	0.8168	37.08	4	2.2e-05		9 d	Yes	0.00011	99.62	61.65	37.96	2.503	15.17	4	0.000384
Mannitol 300mM Germination Rate	Figure.S3 B	Significant?	P value	Mean of Col-0	Mean of AtOE-3	Difference	SE of difference	t ratio	df	Adjusted P Value		Figure.S3 B	Significant?	P value	Mean of Col-0	Mean of AtOE-16	Difference	SE of difference	t ratio	df	Adjusted P Value
	1 d	-	-	0	0	0	0	-	-	-		1 d	-	-	0	0	0	0	-	-	-
	2 d	-	-	0	0	0	0	-	-	-		2 d	-	-	0	0	0	0	-	-	-
	3 d	Yes	6e-06	19.91	0.31	19.6	0.6093	32.17	4	2.2e-05		3 d	Yes	1.3e-05	19.91	0.9167	18.99	0.7245	26.21	4	5e-05
	4 d	Yes	0.000718	47.66	10	37.66	4.012	9.386	4	0.000718		4 d	Yes	0.000936	47.66	12.24	35.42	4.043	8.76	4	0.000963
	5 d	Yes	0.000233	77.22	18.14	59.09	4.712	12.54	4	0.000698		5 d	Yes	0.000321	77.22	21.64	55.58	4.813	11.55	4	0.000963
	6 d	Yes	0.000344	84.1	29.38	54.71	4.821	11.35	4	0.000698		6 d	Yes	0.00043	84.1	34.1	49.99	4.667	10.71	4	0.000963
	7 d	Yes	2e-06	95.93	35.44	60.49	1.474	41.03	4	1.1e-05		7 d	Yes	<0.000001	95.93	39.26	56.67	0.8924	63.5	4	3e-06
	8 d	Yes	<0.000001	97.67	38.16	59.51	0.9269	64.21	4	2e-06		8 d	Yes	2e-06	97.67	40.92	56.75	1.276	44.48	4	8e-06
	9 d	Yes	1e-06	98.21	39.06	59.15	1.314	45.03	4	9e-06		9 d	Yes	1e-06	98.21	40.79	57.42	1.258	45.65	4	8e-06
Mannitol 400mM Germination Rate	Figure.S3 B	Significant?	P value	Mean of Col-0	Mean of AtOE-3	Difference	SE of difference	t ratio	df	Adjusted P Value		Figure.S3 B	Significant?	P value	Mean of Col-0	Mean of AtOE-16	Difference	SE of difference	t ratio	df	Adjusted P Value
	1 d	-	-	0	0	0	0	-	-	-		1 d	-	-	0	0	0	0	-	-	-
	2 d	-	-	0	0	0	0	-	-	-		2 d	-	-	0	0	0	0	-	-	-
	3 d	-	-	0	0	0	0	-	-	-		3 d	-	-	0	0	0	0	-	-	-
	4 d	Yes	0.009231	4.287	0	4.287	0.9099	4.711	4	0.018377		4 d	Yes	0.009231	4.287	0	4.287	0.9099	4.711	4	0.009704
	5 d	Yes	0.021091	11.91	5.13	6.777	1.838	3.686	4	0.021091		5 d	Yes	0.004864	11.91	3.367	8.54	1.514	5.64	4	0.009704
	6 d	Yes	0.000835	36.16	8.16	28	3.103	9.025	4	0.002503		6 d	Yes	0.000763	36.16	7.383	28.78	3.115	9.24	4	0.002286
	7 d	Yes	0.000184	62.02	9.557	52.46	3.939	13.32	4	0.000735		7 d	Yes	0.000201	62.02	9.547	52.47	4.031	13.02	4	0.000804
	8 d	Yes	<0.000001	85.21	12.78	72.43	1.395	51.92	4	4e-06		8 d	Yes	2e-06	85.21	9.863	75.35	1.845	40.84	4	1.1e-05
	9 d	Yes	<0.000001	98.01	14.3	83.71	0.8767	95.48	4	<0.000001		9 d	Yes	<0.000001	98.01	9.863	88.15	1.435	61.43	4	3e-06
Control Cotyledon Greening Rate	Figure.S3 C	Significant?	P value	Mean of Col-0	Mean of AtOE-3	Difference	SE of difference	t ratio	df	Adjusted P Value		Figure.S3 C	Significant?	P value	Mean of Col-0	Mean of AtOE-16	Difference	SE of difference	t ratio	df	Adjusted P Value
	1 d	-	-	0	0	0	0	-	-	-		1 d	-	-	0	0	0	0	-	-	-
	2 d	-	-	0	0	0	0	-	-	-		2 d	-	-	0	0	0	0	-	-	-
	3 d	Yes	0.000287	51.49	24.24	27.25	2.292	11.89	4	0.002005		3 d	Yes	0.000169	51.49	21.75	29.74	2.187	13.6	4	0.001016
	4 d	No	0.085082	84.82	76.94	7.88	3.461	2.277	4	0.085082		4 d	No	0.01963	84.82	74.22	10.6	2.814	3.769	4	0.09437
	5 d	No	0.009961	99.12	84.71	14.41	3.126	4.609	4	0.058295		5 d	Yes	0.00012	99.12	82.78	16.34	1.1	14.85	4	0.000839
	6 d	No	0.012329	99.12	96.37	2.75	0.6348	4.332	4	0.060142		6 d	No	0.029577	99.12	96.36	2.753	0.8311	3.313	4	0.11316
	7 d	No	0.012329	99.12	96.37	2.75	0.6348	4.332	4	0.060142		7 d	No	0.029577	99.12	96.36	2.753	0.8311	3.313	4	0.11316
	8 d	No	0.012329	99.12	96.37	2.75	0.6348	4.332	4	0.060142		8 d	No	0.029577	99.12	96.36	2.753	0.8311	3.313	4	0.11316
	9 d	No	0.012329	99.12	96.37	2.75	0.6348	4.332	4	0.060142		9 d	No	0.029577	99.12	96.36	2.753	0.8311	3.313	4	0.11316
Mannitol 200mM Cotyledon Greening Rate	Figure.S3 C	Significant?	P value	Mean of Col-0	Mean of AtOE-3	Difference	SE of difference	t ratio	df	Adjusted P Value		Figure.S3 C	Significant?	P value	Mean of Col-0	Mean of AtOE-16	Difference	SE of difference	t ratio	df	Adjusted P Value
	1 d	-	-	0	0	0	0	-	-	-		1 d	-	-	0	0	0	0	-	-	-
	2 d	-	-	0	0	0	0	-	-	-		2 d	-	-	0	0	0	0	-	-	-
	3 d	Yes	0.000135	18.35	0	18.35	1.275	14.39	4	0.000271		3 d	Yes	0.000135	18.35	0	18.35	1.275	14.39	4	0.000271
	4 d	Yes	0.003117	47.52	17.13	30.39	4.772	6.369	4	0.003117		4 d	Yes	0.002251	47.52	16.29	31.23	4.493	6.951	4	0.002251
	5 d	Yes	2.9e-05	77.48	37.65	39.83	1.875	21.24	4	0.000142		5 d	Yes	4e-06	77.48	35.08	42.4	1.19	35.62	4	2.1e-05
	6 d	Yes	2.8e-05	95.41	53.48	41.93	1.963	21.36	4	0.000142		6 d	Yes	3e-06	95.41	45.24	50.17	1.32	37.99	4	2e-05
	7 d	Yes	5.5e-05	99.62	61.43	38.19	2.113	18.08	4	0.000165		7 d	Yes	4e-06	99.62	56.51	43.11	1.198	35.99	4	2.1e-05
	8 d	Yes	<0.000001	99.62	65.68	33.94	0.6319	53.71	4	5e-06		8 d	Yes	6e-06	99.62	58.49	41.12	1.305	31.5	4	2.4e-05
	9 d	Yes	<0.000001	99.62	65.68	33.94	0.6319	53.71	4	5e-06		9 d	Yes	6e-06	99.62	58.49	41.12	1.305	31.5	4	2.4e-05
Mannitol 300mM Cotyledon Greening Rate	Figure.S3 C	Significant?	P value	Mean of Col-0	Mean of AtOE-3	Difference	SE of difference	t ratio	df	Adjusted P Value		Figure.S3 C	Significant?	P value	Mean of Col-0	Mean of AtOE-16	Difference	SE of difference	t ratio	df	Adjusted P Value
	1 d	-	-	0	0	0	0	-	-	-		1 d	-	-	0	0	0	0	-	-	-
	2 d	-	-	0	0	0	0	-	-	-		2 d	-	-	0	0	0	0	-	-	-
	3 d	-	-	0	0	0	0	-	-	-		3 d	-	-	0	0	0	0	-	-	-
	4 d	Yes	3e-05	15.13	0	15.13	0.7191	21.04	4	6e-05		4 d	Yes	3e-05	15.13	0	15.13	0.7191	21.04	4	6e-05
	5 d	Yes	0.000254	33.58	5.143	28.44	2.32	12.26	4	0.000254		5 d	Yes	0.000137	33.58	3.417	30.17	2.101	14.36	4	0.000137
	6 d	Yes	3e-06	49.24	6.653	42.59	1.084	39.28	4	1e-05		6 d	Yes	<0.000001	49.24	5.383	43.86	0.384	114.2	4	<0.000001
	7 d	Yes	1e-05	63.27	9.06	54.21	1.959	27.68	4	3e-05		7 d	Yes	<0.000001	63.27	7.26	56.01	0.8008	69.95	4	<0.000001
	8 d	Yes	2e-06	78.61	10.91	67.69	1.615	41.9	4	1e-05		8 d	Yes	<0.000001	78.61	8.843	69.76	0.9518	73.3	4	<0.000001
	9 d	Yes	<0.000001	86.99	10.91	76.07	1.475	51.58	4	5e-06		9 d	Yes	<0.000001	86.99	8.843	78.14	0.6868	113.8	4	<0.000001
Mannitol 400mM Cotyledon Greening Rate	Figure.S3 C	Significant?	P value	Mean of Col-0	Mean of AtOE-3	Difference	SE of difference	t ratio	df	Adjusted P Value		Figure.S3 C	Significant?	P value	Mean of Col-0	Mean of AtOE-16	Difference	SE of difference	t ratio	df	Adjusted P Value
	1 d	-	-	0	0	0	0	-	-	-		1 d	-	-	0	0	0	0	-	-	-
	2 d	-	-	0	0	0	0	-	-	-		2 d	-	-	0	0	0	0	-	-	-
	3 d	-	-	0	0	0	0	-	-	-		3 d	-	-	0	0	0	0	-	-	-
	4 d	-	-	0	0	0	0	-	-	-		4 d	-	-	0	0	0	0	-	-	-
	5 d	-	-	0	0	0	0	-	-	-		5 d	-	-	0	0	0	0	-	-	-
	6 d	Yes	7e-06	6.2	0	6.2	0.2007	30.88	4	7e-06		6 d	Yes	7e-06	6.2	0	6.2	0.2007	30.88	4	7e-06
	7 d	Yes	<0.000001	7.807	0	7.807	0.1255	62.22	4	2e-06		7 d	Yes	<0.000001	7.807	0	7.807	0.1255	62.22	4	2e-06
	8 d	Yes	2e-06	11.23	0	11.23	0.2826	39.75	4	5e-06		8 d	Yes	2e-06	11.23	0	11.23	0.2826	39.75	4	5e-06
	9 d	Yes	<0.000001	13.7	0	13.7	0.221	62	4	2e-06		9 d	Yes	<0.000001	13.7	0	13.7	0.221	62	4	2e-06

## Sheet: Fig S4
	Student’ T Test
	Figure.S4
Control Cotyledon Greening Rate			Figure.4D
	The data is consistent with Figure 4D
NaCl 100mM Germination Rate	Figure.S4 D	Significant?	P value	Mean of ZH11	Mean of OsOE-28	Difference	SE of difference	t ratio	df	Adjusted P Value		Figure.S4 D	Significant?	P value	Mean of ZH11	Mean of OsOE-31	Difference	SE of difference	t ratio	df	Adjusted P Value
	0 d	-	-	0	0	0	0	-	-	-		0 d	-	-	0	0	0	0	-	-	-
	1 d	Yes	4e-06	57.28	0	57.28	1.674	34.21	4	0.000135		1 d	Yes	4e-06	57.28	0	57.28	1.674	34.21	4	0.000144
	2 d	Yes	2.4e-05	92.47	30.45	62.02	2.779	22.32	4	0.000525		2 d	Yes	7.6e-05	92.47	39.17	53.3	3.195	16.68	4	0.001511
	3 d	Yes	4e-06	99.69	36.61	63.08	1.75	36.05	4	0.000113		3 d	Yes	4.7e-05	99.69	61.47	38.22	2.036	18.77	4	0.00109
	4 d	Yes	3.3e-05	100	56.79	43.21	2.096	20.62	4	0.000621		4 d	Yes	6.2e-05	100	71.01	28.99	1.651	17.56	4	0.001297
	5 d	Yes	0.000119	100	71.08	28.92	1.946	14.86	4	0.001009		5 d	Yes	0.000105	100	85.02	14.98	0.9757	15.35	4	0.001574
NaCl 150mM Germination Rate	Figure.S4 D	Significant?	P value	Mean of ZH11	Mean of OsOE-28	Difference	SE of difference	t ratio	df	Adjusted P Value		Figure.S4 D	Significant?	P value	Mean of ZH11	Mean of OsOE-31	Difference	SE of difference	t ratio	df	Adjusted P Value
	0 d	-	-	0	0	0	0	-	-	-		0 d	-	-	0	0	0	0	-	-	-
	1 d	Yes	1.4e-05	50.84	0	50.84	1.975	25.75	4	0.000347		1 d	Yes	1.4e-05	50.84	0	50.84	1.975	25.75	4	0.000409
	2 d	Yes	1e-06	71.45	13.77	57.68	1.225	47.08	4	4.3e-05		2 d	Yes	1.9e-05	71.45	21.17	50.28	2.128	23.63	4	0.000551
	3 d	Yes	4.8e-05	85.98	25.63	60.35	3.23	18.68	4	0.000676		3 d	Yes	7.7e-05	85.98	43.34	42.64	2.571	16.59	4	0.001511
	4 d	Yes	9e-06	95.09	33.54	61.55	2.147	28.67	4	0.000256		4 d	Yes	8.4e-05	95.09	52.63	42.46	2.612	16.26	4	0.001511
	5 d	Yes	6.7e-05	99.71	43.54	56.17	3.265	17.2	4	0.00087		5 d	Yes	2.2e-05	99.71	59.68	40.03	1.754	22.82	4	0.000589
NaCl 200mM Germination Rate	Figure.S4 D	Significant?	P value	Mean of ZH11	Mean of OsOE-28	Difference	SE of difference	t ratio	df	Adjusted P Value		Figure.S4 D	Significant?	P value	Mean of ZH11	Mean of OsOE-31	Difference	SE of difference	t ratio	df	Adjusted P Value
	0 d	-	-	0	0	0	0	-	-	-		0 d	-	-	0	0	0	0	-	-	-
	1 d	Yes	0.000224	34.16	0	34.16	2.696	12.67	4	0.001563		1 d	Yes	0.000224	34.16	0	34.16	2.696	12.67	4	0.002679
	2 d	Yes	4.1e-05	50.04	9.58	40.46	2.077	19.48	4	0.000674		2 d	Yes	0.000145	50.04	14.66	35.38	2.5	14.15	4	0.00188
	3 d	Yes	3.6e-05	67.23	16	51.23	2.552	20.08	4	0.000654		3 d	Yes	0.001981	67.23	32.22	35.01	4.869	7.191	4	0.008856
	4 d	Yes	0.000111	76.42	24.66	51.76	3.416	15.15	4	0.001009		4 d	Yes	0.004702	76.42	41.14	35.28	6.197	5.693	4	0.014039
	5 d	Yes	0.000101	96.54	28.81	67.73	4.367	15.51	4	0.001009		5 d	Yes	0.001076	96.54	48.39	48.15	5.7	8.448	4	0.006436

[truncated: 4 more sheets: Fig S5, Fig S6, Fig S7, Fig S8]
