# Supplementary material for: AcoMYB4, an Ananas comosus L. MYB Transcription Factor, Functions in Osmotic Stress through Negative Regulation of ABA Signaling
Source: Int J Mol Sci. 2020 Aug 10;21(16):5727. doi: 10.3390/ijms21165727 (PMC7460842; doi:10.3390/ijms21165727)
Supplement: Supplementary file 1 [file ijms-21-05727-s001.zip › Supplemental filed/Supplemental Table S3.xlsx]

## Sheet: Sheet1
	Supplemental Table S3. The primers used for vector construction and qRT-PCR.
	Primer Name	Primer sequence (F:5'-3')	Primer sequence (R:5'-3')	Purpose
	AcoMYB4-OE	caccATGGGTAGGTCGCCGTG	TTTCATTTGGAGGCTTCTATAATC	Vector (pENTER) construction
	AcoMYB4-Y1H	catcgatacgggatccATGGGTAGGTCGCCGTG	tcatctgcagctcgagTTTCATTTGGAGGCTTCTATAATC	Vector (pGADT7-REC) construction
	PP2A-q	TTGTCATCGCTTCCTCCAAG	GTGTTGTCCACCACAGTATGA	qRT-PCR
	AcoMYB4-q	GAGGGCTCTTCTGTTTCAAGT	TGCATACCGAGGCTGAGAAAG	qRT-PCR
	OsUBQ5-q	ACCACTTCGACCGCCACTACT	ACGCCTAAGCCTGCTGGTT	qRT-PCR
	OsFAMA-q	GTCGCGGACATAGAGGTGAG	ATGTGCATCTCCTCCAGTGC	qRT-PCR
	OsMUTE-q	GCTTCTTCGCACGCTCTCTA	TGAGATGGAGCACCTCGAGA	qRT-PCR
	OsSPCH2-q	GATCCTGCACGTCAGCATCT	TTCTTGCACCAGCTCCTCTG	qRT-PCR
	OsMDA4-q	AGATTCGACAGGGAAGGTGA	CACGGATGCCAATACCAAC	qRT-PCR
	OsAPX2 -q	AACTTCCCATCCTCTCCTAC	CTCTCCTTGTGGCATCTTCC	qRT-PCR
	OsCAT1-q	TAAGGCCAGACAATGTCAGATG	CAGTGGCATTAATACGCCAGTA	qRT-PCR
	OsSOD-q	TGGCAGAGCCGTCGTTGT	CGATGATCCCGCAAGCAA	qRT-PCR
	OsPOD1-q	TCTTCAAGAGCTTCGCCAGG	AATCTGCAGCTCTTCCGGAC	qRT-PCR
	OsABA1-q	ATCGCGTACCTCCGAACTTC	CTCAGCACCTTCACACGGAA	qRT-PCR
	OsABA2-q	CGCCTTTGTTGGTGGTGAAG	AAGCCACCATCCACCATGAG	qRT-PCR
	OsABI5-q	CAGGAGAACGCTCGTCTCAA	CTCCTTGGACTGCTCCATCA	qRT-PCR
	AtACT2-q	TGCCAATCTACGAGGGTTTC	TCTCTTACAATTTCCCGCTCTG	qRT-PCR
	AtMDA4-q	ATTTGGGGTGGAAGGCTCAG	GCCGATAACAACCGCATTCC	qRT-PCR
	AtAPX6-q	AGGTGGGTGAAACGGTATGC	ACATATTCCATTTGGCCCCAGA	qRT-PCR
	AtCAT1-q	GTCCTGGGATTCAGACAGGC	GGCCTCACGTTAAGACGAGT	qRT-PCR
	AtCSD1-q	AAGTAACAATGGCGAAAGGAG	TGGACAACAACAGCCCTACC	qRT-PCR
	AtPOD3-q	CACACACGATCGGACAATCC	CCGTTGAAGAGCACTTGGTC	qRT-PCR
	AtSPCH-q	ACGGTGTCGCATAAGATCCC	ATGGTTTCGTCGACGGTGTT	qRT-PCR
	AtTMM-q	AAAACGCGTTCAAAGGGCTC	GGTGAAGGACCCGAAGACTG	qRT-PCR
	AtER-q	TCCCTCTCTCACTTGGGGAG	GCTAAACCTTGTGCTGCACC	qRT-PCR
	AtEPF1-q	GTTGCCAGATTGCTCACACG	CGACGGATGCACACACAAAG	qRT-PCR
	AtSDD1-q	GTTCTTGGGACTCGACGGTT	TCGAAGGCATTCCGGTATCG	qRT-PCR
	AtYDA1-q	ATCTGGACAGTGCTCAAGCC	CTACACCTGCTTTGAGGCCA	qRT-PCR
	AtABA1-q	AGGAGAAGGAAAATACAGAGGC	CCAGAGATACCATCAACGAGAC	qRT-PCR
	AtABA2-q	GCATTGTTCGTCTGTTCCAC	ATCTTCCACTCTAACATCGCC	qRT-PCR
	AtABI5-q	CCCGAACCAAAACCAAAACC	TCCTGTCCTTTTAGCATAACCTG	qRT-PCR
	OsMYB4-1-q	gagagcttctggtcgtcgac	cagaactccatgtcgtcgct	qRT-PCR
	OsMYB4-2-q	gacatggacgaggagctgg	agacggccaaatccctcatg	qRT-PCR
	AtMYB4-1-q	ACGCCACGTTGTTTCAAGTG	TGCTGCTACCTCCGACTACA	qRT-PCR
	AtMYB4-2-q	TGTTGATCGTCTTCAAGGGCA	TGCTCATGTCACTCCCCTTG	qRT-PCR
	AtMYB7-1-q	TGCAAAGAAGAGAGAGTTGTTGT	TGGTTTTGCCATGGTGGACT	qRT-PCR
	AtMYB7-2-q	ATCTACTTGCACTGCGTCCC	ACCCAAGAAGTCATAACCAACGT	qRT-PCR
	AtMYB32-1-q	TCAGTCCACCATGGCAAGAC	GTTCCCGAATCCAAAACGGC	qRT-PCR
	AtMYB32-2-q	TCTTTTGGTCCTCAGCTGGAG	TTGCCATGGTGGACTGATCC	qRT-PCR
